# Supplementary material for: The clinical measurement, measurement method and experimental condition ontologies: expansion, improvements and new applications
Source: J Biomed Semantics. 2013 Oct 8;4:26. doi: 10.1186/2041-1480-4-26 (PMC3882879; doi:10.1186/2041-1480-4-26)
Supplement: Additional file 1 — Standard definition fragments. Additional file 1 is a plain text (i.e., .txt file) list of definition fragments which are used to construct standardized definitions for ontology terms. Each entry contains the text of the word or phrase being defined, the definition, and the definition source in the standardized format for source URIs. [file 2041-1480-4-26-S1.txt]

Definition pieces that will often be reused:


===============================================================================
===============================================================================
Measurements:
=============

measurement
The quantification of a morphological or physiological parameter
OR
A value resulting from the quantification of a morphological or physiological parameter
American_Heritage
The_American_Heritage_Dictionary_of_the_English_Language--4th_Ed


clinical measurement
A quantitative or qualitative value which is the result of an act of assessing a morphological or physiological state or property in a single individual or sample or a group of individuals or samples, based on direct observation or experimental manipulation.
American_Heritage
The_American_Heritage_Dictionary_of_the_English_Language--4th_Ed


===============================================================================
===============================================================================
Calculations:
=============

calculated...
... which has been normalized, adjusted or derived by a mathematical process or computation
Merriam-Webster
Merriam-Webster's_Online_Dictionary--11th_Ed

percentage of...
A calculated value in which ... is presented as a percentage of the total weight of the body thus normalizing it to body weight.
American_Heritage
The_American_Heritage_Dictionary_of_the_English_Language--4th_Ed

Ratio of ...1... with ...2... 
(OR ...1... to ...2... ratio -- with percentage included)
A calculated measurement in which ...1... is divided by ...2... and presented as a ratio, fraction, quotient or percentage.
Dorland
Dorland's_Illustrated_Medical_Dictionary--31st_Ed

change in...
Difference in ... between two points in time or two conditions.
American_Heritage
The_American_Heritage_Dictionary_of_the_English_Language--4th_Ed

percent change in ...
A calculated measurement of the relative difference in ... between a treated state and a control state or between two points in time, expressed as a percentage.
Wikipedia
http://en.wikipedia.org/wiki/Percent_change

Absolute change in ...
The difference in ... between two points in time or two conditions expressed as the result of the subtraction in and of itself without comparison by ratio with another quantity.
Website
http://www.psychwiki.com/wiki/What_is_absolute_change%3F)
Collins
Collins_Online_English_Dictionary

absolute
expressed as the result of the subtraction in and of itself without comparison by ratio with another quantity.
Collins
Collins_Online_English_Dictionary

Comment for absolute change:
The term "absolute change" refers to the subtraction of one value from another, as opposed to a dissimilarity of two values expressed as a ratio or as a percentage. In this context it is not intended to necessarily imply the difference expressed as an absolute value |n|, that is, the numeric value of the difference without regard to its sign.


composite score
A measurement of ... which is derived from a combination of multiple measurements and/or objective or subjective severity scores according to a specified formula or set of criteria.
Mondofacto
Mondofacto_Online_Medical_Dictionary
RGD
JRS


===============================================================================
===============================================================================
Blood and Organs:
=================
blood ... level
... found in a specified volume of blood, the fluid that circulates through the heart, arteries, capillaries and veins carrying nutrients and oxygen to the body tissues and metabolites away from them.
Saunders
Saunders_Comprehensive_Veterinary_Dictionary--3rd_Ed

plasma ... level
found in a specified volume of plasma, the fluid portion of the blood in which the particulate components are suspended.
Dorland
Dorland's_Illustrated_Medical_Dictionary--31st_Ed

serum ... level
found in a specified volume of serum, the clear liquid that separates from blood after it has clotted completely, i.e. blood plasma from which fibrinogen has been removed.
Dorland
Dorland's_Illustrated_Medical_Dictionary--31st_Ed

heart left ventricle
The left ventricle is the lower chamber of the left side of the heart, which pumps oxygenated blood out through the aorta to all the tissues of the body.
Dorland
Dorland's_Illustrated_Medical_Dictionary--31st_Ed

kidney
the organ which functions to maintain proper water and electrolyte balance, regulate acid-base concentration, and filter the blood of metabolic wastes
American_Heritage
The_American_Heritage_Medical_Dictionary_2007


===============================================================================
===============================================================================
Lesions:
========

[organ] lesion measurement
Measurement of a lesion in an organ. A lesion is a localized pathological change in structure of an organ or tissue due to injury or disease; especially one that is circumscribed and well defined.
Dorland
Dorland's_Illustrated_Medical_Dictionary--31st_Ed

[organ] non-tumorous lesion measurement
Measurement of an organ lesion which is not neoplastic in origin. A lesion is a localized pathological change in structure of an organ or tissue due to injury or disease; especially one that is circumscribed and well defined. Examples of non-tumorous lesions would include wounds, sores, ulcers, infarctions, etc.
Dorland
Dorland's_Illustrated_Medical_Dictionary--31st_Ed

[organ] tumorous lesion measurement
Measurement of an organ lesion which is or has the potential to become a tumor, that is, a neoplasm or new growth of tissue in which cell multiplication is more or less uncontrolled and progressive. Tumorous lesions include tumors, preneoplastic lesions, and hyperplastic lesions composed of histologically normal cells.
Dorland
Dorland's_Illustrated_Medical_Dictionary--31st_Ed

hyperplastic lesion
A hyperplastic lesion is a localized pathological increase in the number of cells of an organ or tissue resulting from an increased rate of cellular division due to injury or disease; especially one that is circumscribed and well defined.
Dorland
Dorland's_Illustrated_Medical_Dictionary--31st_Ed
Mosby
Mosby's_Medical_Dictionary--8th_Ed


===============================================================================
===============================================================================
Diseases:
=========

... incidence/prevalence measurement
Any measurement in which the number of individuals in a study population that display ... at a point in time or develop ... within a determined period of time are compared to the total number of individuals in the study population. Often expressed as a percentage but could be expressed as a ratio.
Dorland
Dorland's_Illustrated_Medical_Dictionary--31st_Ed

incidence
The number of new cases of ... appearing in a study population during a certain period compared to the total number of individuals in the study population, expressed as a percentage.
Dorland
Dorland's_Illustrated_Medical_Dictionary--31st_Ed

prevalence
The number of individuals in a study population which display ... at a certain point in time compared to the total number of individuals in the study population, expressed as a percentage.
Dorland
Dorland's_Illustrated_Medical_Dictionary--31st_Ed

disease progression measurement
Any measurement related to the course of a disease, for example, a series of stages or a succession of states in the disease process or the duration of the disease state.
American_Heritage
The_American_Heritage_Dictionary_of_the_English_Language--4th_Ed

disease duration
Measurement of the length of time between onset of a disease and either the point at which the measurement is taken, the resolution of symptoms or the death of the organism.
American_Heritage
The_American_Heritage_Dictionary_of_the_English_Language--4th_Ed

... severity measurement
Any measurement of the degree to which the presentation of the ... disease state, i.e. [DEFINE DISEASE], causes pain or damage.
Merriam-Webster
Merriam-Webster's_Online_Dictionary--11th_Ed

disease onset/diagnosis measurement
Any measurement which expresses a quantity related to the beginning, early stages or development of a disease, or to the official determination of a disease as the cause of the observed symptom(s).
McGraw-Hill
McGraw-Hill_Concise_Dictionary_of_Modern_Medicine

post-insult time to onset
Measurement of the length of time between introduction of a disease-producing stimulus to the observation of symptoms of ...
Dorland
Dorland's_Illustrated_Medical_Dictionary--31st_Ed
McGraw-Hill
McGraw-Hill_Concise_Dictionary_of_Modern_Medicine

age of onset/diagnosis
A measurement of the chronological age, that is, the length of time since birth, of the individual when the symptoms of ... first appeared, or when an official diagnosis of ... was first determined.
For experimental "diseases" only use onset--you don't really diagnose a condition you caused.


autoimmune
Of or relating to an immune response by the body against one of its own tissues, cells, or molecules.
American_Heritage
The_American_Heritage_Medical_Dictionary_2007


chronic
...which persists for a long period of time, especially when characterized by recurrence and/or slow development over time.
Mosby
Mosby's_Medical_Dictionary--8th_Ed


===============================================================================
===============================================================================
Morphological:
==============

morphological measurement
Measurement of the physical form or structure
American_Heritage
The_American_Heritage_Medical_Dictionary_2007

count
The enumeration, i.e. measurement of the total number, of ... in a specified sample of ...
Webster
Random_House_Kernerman_Websters_College_Dictionary_2010


size
physical dimensions, proportions, magnitude, or extent of
American_Heritage
The_American_Heritage_Dictionary_of_the_English_Language--4th_Ed

volume
Measurement of the size of the three dimensional space occupied by
American_Heritage
The_American_Heritage_Science_Dictionary_2005

area
A measurement of the extent of a two-dimensional surface of or plane through a single ... , or a measurement of the total area occupied by ... in a cross-section of the [pancreas] .  [[[The pancreatic islets are ...]]]
American_Heritage
The_American_Heritage_Science_Dictionary_2005

diameter
The length of a straight line passing through the center of a circle and connecting opposite points on its circumference.
Dorland
Dorland's_Illustrated_Medical_Dictionary--31st_Ed
......OR......
The distance between two specified opposite points on the periphery of a structure such as the cranium or pelvis.
Mosby
Mosby's_Medical_Dictionary--8th_Ed

circumference
the linear distance around the outside/perimeter of (a closed curve or circular object)
Wikipedia
http://en.wikipedia.org/wiki/Circumference

weight
Measurement of the heaviness of ...
	American_Heritage
	The_American_Heritage_Medical_Dictionary_2007
Weight is the heaviness or degree to which a body is drawn toward the earth by gravity.
	Dorland
	Dorland's_Illustrated_Medical_Dictionary--31st_Ed

wet weight
weight of ... after removal from the body but without desiccation
PGA
Cardiac_protocol

dry weight
weight of ... after desiccation
Mondofacto
Mondofacto_Online_Medical_Dictionary


===============================================================================
===============================================================================
Molecules:
==========


protein
Any of a group of complex organic compounds containing carbon, hydrogen, oxygen, nitrogen, and sulfur consisting of alpha-amino acids joined by peptide linkages.
Dorland
Dorland's_Illustrated_Medical_Dictionary--31st_Ed


DNA
deoxyribonucleic acid
a molecule composed of the sugar deoxyribose, phosphate groups and any combination of the bases adenine, guanine, cytosine, and/or thymine
Dorland
Dorland's_Illustrated_Medical_Dictionary--31st_Ed


ssDNA
single-stranded deoxyribonucleic acid
a single polymeric strand of nucleic acids in which the sugar is deoxyribose and which is also composed of phosphate groups and any combination of the bases adenine, guanine, cytosine, and/or thymine
Dorland
Dorland's_Illustrated_Medical_Dictionary--31st_Ed


dsDNA
double-stranded deoxyribonucleic acid
a molecule composed of two anti-parallel, hydrogen-bonded, polymeric strands of nucleic acids in which the sugar is deoxyribose and which is also composed of phosphate groups and any combination of the bases adenine, guanine, cytosine, and/or thymine
Dorland
Dorland's_Illustrated_Medical_Dictionary--31st_Ed


anti-... antibody level
The amount of immunoglobulin molecule with an amino acid sequence that specifically binds to 
Dorland
Dorland's_Illustrated_Medical_Dictionary--31st_Ed

glucose 	
A monosaccharide sugar, C6H12O6, occurring widely in plant and animal tissues. It is one of the three dietary monosaccharides, along with fructose and galactose, that are absorbed directly into the bloodstream during digestion, is the end product of carbohydrate metabolism, and is the chief source of energy for living organisms.
Multiple_Dictionaries
http://www.thefreedictionary.com/


===============================================================================
===============================================================================
Movements:
==========

measurement of voluntary locomotion into, out of or within a discrete space in an experimental apparatus
Any measurement of the movement of an organism from one place to another into, out of or within a distinct and specified area of an experimental apparatus (especially such a movement accomplished by the action of appendages such as flagella, limbs, or wings) originated, undertaken, controlled, or accomplished as a result of free will or choice.
American_Heritage
The_American_Heritage_Science_Dictionary_2005
Mosby
Mosby's_Medical_Dictionary--8th_Ed

===============================================================================
===============================================================================
Other:
==========

urine
the fluid waste product excreted by the kidneys
American_Heritage
The_American_Heritage_Medical_Dictionary_2007


===============================================================================
===============================================================================
//
===============================================================================
===============================================================================
METHODS:
=============


Automated (method)
Method using a device designed to follow a predetermined sequence of individual operations repeatedly and essentially without external influence or control to measure
Mosby
Mosby's_Medical_Dictionary--8th_Ed
American_Heritage
The_American_Heritage_Dictionary_of_the_English_Language--4th_Ed


general analysis definition
Any method to determine the nature, properties, or composition of...
Mosby
Mosby's_Medical_Dictionary--8th_Ed


===============================================================================
===============================================================================
//
===============================================================================
===============================================================================
EXPERIMENTAL CONDITIONS:
========================

chemical
Any condition in which the main influencing factor is a substance having a specific molecular composition obtained by or used in a reaction involving changes to atoms or molecules.
American_Heritage
The_American_Heritage_Science_Dictionary_2005
Collins
Collins_Online_English_Dictionary


controlled ... content drinking water
A drink made up of water, the clear, colorless, odorless, tasteless liquid each molecule of which contains one atom of oxygen and two atoms of hydrogen, and a specified amount of ... consumed by an organism as part of an experiment.
Dorland
Dorland's_Illustrated_Medical_Dictionary--31st_Ed
Mosby
Mosby's_Medical_Dictionary--8th_Ed


solution
a homogeneous mixture of ... dispersed molecularly in a sufficient quantity of dissolving medium (solvent) such as water
Dorland and AmHerSci
OR
A mixture in which particles of one or more substances (the solute) are distributed uniformly throughout another substance (the solvent), so that the mixture is homogeneous at the molecular or ionic level.
AmHerSci
