# Supplementary material for: The clinical measurement, measurement method and experimental condition ontologies: expansion, improvements and new applications
Source: J Biomed Semantics. 2013 Oct 8;4:26. doi: 10.1186/2041-1480-4-26 (PMC3882879; doi:10.1186/2041-1480-4-26)
Supplement: Additional file 2 — Standard sources for term definitions. Additional file 2 is a plain text (i.e., .txt file) list of definition sources in the current standardized URI format. Sources include clinical and veterinary texts, standard medical and general dictionaries, websites, and review articles. In addition to these “reusable” sources, research and review articles covering specific details of measurements, methods or conditions are used in some cases. [file 2041-1480-4-26-S2.txt]

Sources for ontology definitions:

===================================================
Dictionaries and Medical/Veterinarian reference books:
===================================================

Dorland
Dorlands_Illustrated_Medical_Dictionary--31st_Ed
	ISBN-10: 1416049983
	ISBN-13: 978-1416049982

Mosby
Mosbys_Manual_of_Diagnostic_and_Laboratory_Tests--4th_Ed
	ISBN-10: 0323057470
	ISBN-13: 978-0323057479
Mosbys_Dental_Dictionary--2nd_Ed
Mosbys_Medical_Dictionary--8th_Ed

American_Heritage
The_American_Heritage_Dictionary_of_the_English_Language--4th_Ed
The_American_Heritage_Science_Dictionary_2005
The_American_Heritage_Medical_Dictionary_2007

Saunders
Saunders_Comprehensive_Veterinary_Dictionary--3rd_Ed

Gale
Gale_Encyclopedia_of_Medicine

Miller-Keane
Miller-Keane_Encyclopedia_and_Dictionary_of_Medicine_Nursing_and_Allied_Health--7th_Ed

Mondofacto
Mondofacto_Online_Medical_Dictionary

Oxford
The_Online_Compact_Oxford_English_Dictionary

McGraw-Hill
McGraw-Hill_Concise_Dictionary_of_Modern_Medicine
McGraw-Hill_Dictionary_of_Scientific_and_Technical_Terms--4th_Ed

Webster
Websters_New_World_College_Dictionary--4th_Ed
Random_House_Kernerman_Websters_College_Dictionary_2010

Merriam-Webster
Merriam-Websters_Online_Dictionary--11th_Ed

Collins
Collins_Online_English_Dictionary

Macmillan
The_Macmillan_Online_Dictionary_of_American_English

Berne_and_Levy
Berne_and_Levy_Physiology--6th_Ed

Stedman
Stedmans_Medical_Dictionary

Keogh
Nursing_Laboratory_and_Diagnostic_Tests_Demystified
	ISBN-10: 0071623809
	ISBN-13: 978-0071623803

Encarta
Encarta_World_English_Dictionary

CMDT
Current_Medical_Diagnosis_and_Treatment--42nd_Ed
	ISBN-10: 0071395938
	ISBN-13: 978-0071395939

Segen
Segens_Medical_Dictionary_2012

Farlex
Farlex_Partner_Medical_Dictionary_2012

Millodot
Millodot_Dictionary_of_Optometry_and_Visual_Science--7th_Ed

Churchill_Livingstone
Dictionary_of_Sport_and_Exercise_Science_and_Medicine_2008

Cambridge
Cambridge_Online_Dictionary_of_American_English


=====================================================
Websites:
===================================================

Wikipedia
http\://en.eikipedia.org/wiki/Waist-hip_ratio (or other specific page)

MedicineNet
http\://www.medicinenet.com

YourDictionary
http://www.yourdictionary.com/

Multiple_Dictionaries
http://www.thefreedictionary.com/

Vilastic
http\://www.vilastic.com

MediLexicon
http\://www.medilexicon.com

Medline_Plus
http\://www.nlm.nih.gov/medlineplus/

Encyclopedia.com
http\://www.encyclopedia.com

TopEndSports
http\://www.topendsports.com

=====================================================
PGA protocols:
===================================================

PGA:Cardiac_protocol

=====================================================
